# Supplementary material for: The Serum Metabolome of Moderate and Severe COVID-19 Patients Reflects Possible Liver Alterations Involving Carbon and Nitrogen Metabolism
Source: Int J Mol Sci. 2021 Sep 2;22(17):9548. doi: 10.3390/ijms22179548 (PMC8431319; doi:10.3390/ijms22179548)
Supplement: Supplementary file 1 [file ijms-22-09548-s001.zip]

Archive with 1 entries (1 files):
- ijms-1320506-SI.xlsx
