# Supplementary material for: The Serum Metabolome of Moderate and Severe COVID-19 Patients Reflects Possible Liver Alterations Involving Carbon and Nitrogen Metabolism
Source: Int J Mol Sci. 2021 Sep 2;22(17):9548. doi: 10.3390/ijms22179548 (PMC8431319; doi:10.3390/ijms22179548)
Supplement: Supplementary file 1 [file ijms-22-09548-s001.zip › ijms-1320506-SI.xlsx]

## Sheet: TABLE S1
Supplementary Table S1. The serum metabolome of control individuals and COVID-19 patients at different stage of severity.
Detected metabolites (concentrations are reported as µM)			CONTROL PATIENTS (9)									MILD PATIENTS (20)																				MODERATE PATIENTS (16)																SEVERE PATIENTS (16)
Analyte class (number of metabolites)	Abbreviation	Extended name	CTRL	CTRL	CTRL	CTRL	CTRL	CTRL	CTRL	CTRL	CTRL	MILD	MILD	MILD	MILD	MILD	MILD	MILD	MILD	MILD	MILD	MILD	MILD	MILD	MILD	MILD	MILD	MILD	MILD	MILD	MILD	MODERATE	MODERATE	MODERATE	MODERATE	MODERATE	MODERATE	MODERATE	MODERATE	MODERATE	MODERATE	MODERATE	MODERATE	MODERATE	MODERATE	MODERATE	MODERATE	SEVERE	SEVERE
Alkaloids (1)	Trigonelline	Trigonelline	0.862	0.339	1.55	0.808	0.704	0.616	0.926	0.926	0.731	0.289	0.815	0.471	0.263	4.18	0.883	0.735	1.37	1.59	1.22	0.648	0.142	1.95	0.204	0.443	0.118	0.198	0.111	0.342	16.7	0.179	0.14	0.36	0.178	0.227	0.291	0.258	0.231	0.13	0.68	0.217	0.323	0.13	0.181	0.123	0.374	0.182	0.255
Amine oxides (1)	TMAO	Trimethylamine N-oxide	2.89	6.4	2.84	13.5	10.4	25.4	6.48	4	3.21	1.57	6.82	2.4	1.7	50.2	3.06	14.5	2.38	5.91	10.7	2.04	1.34	2.25	44.6	1.71	2.96	2.55	3.98	5.79	673	22	9.51	0.829	4.84	0.215	0.452	15	0.989	0.292	0.512	0.467	27.6	0.613	5.64	0.572	6.52	1.56	0.555
Amino acids (20)	Ala	Alanine	368	344	444	244	421	275	217	318	564	519	506	463	413	513	372	349	252	424	361	333	220	633	374	372	537	409	647	530	661	475	396	413	363	584	780	727	414	414	526	620	573	606	392	554	320	489	500
	Arg	Arginine	117	129	128	68.8	133	116	96.9	97.1	138	88	62.5	83.4	76.9	124	99.4	30	68.7	121	111	86.9	63.9	105	86	113	139	94.8	172	175	168	200	80.9	253	142	211	157	208	92.2	156	175	159	116	146	124	278	64.1	125	119
	Asn	Asparagine	92	102	76.2	107	95.4	80.9	105	93.5	107	129	111	101	91.4	147	92.3	79.9	74.4	115	136	90.9	70	112	77.5	110	123	82.2	109	155	93.9	136	94.5	129	111	159	103	119	164	132	131	136	120	133	103	245	62	108	70.9
	Asp	Aspartate	16.4	21.9	14.9	10.8	15.9	14.4	13.9	18.4	19.3	20.8	21.4	18.9	20.1	30.1	19.8	16.2	19.4	28.7	23.1	23.2	15.3	25	15.6	59.3	121	32.5	103	46.9	42.5	74.3	73.2	74.3	63.3	114	50.3	53.1	69.2	80.1	95.5	89.8	41	60.1	46.6	152	39.6	41.2	28.7
	Cys	Cysteine	76	60.3	97.3	88.7	101	83.2	65	76	82.9	48	77.8	80.9	81.5	135	84.9	74.8	64.6	68.9	78.6	67.7	67.3	88.7	68.4	45.1	68.6	56.9	69.4	66.3	99.5	80.1	107	119	78.8	80.3	107	80	73.4	86.7	89.8	101	77.4	77.8	122	137	70.3	55	69.4
	Glu	Glutamate	704	821	903	490	771	704	639	756	893	653	644	710	649	920	702	577	454	810	838	712	458	605	459	785	362	543	709	826	932	843	779	555	601	732	813	862	362	490	418	624	641	850	740	650	503	500	670
	Gln	Glutamine	0	0	0	0	21.5	0	0	0	24.8	42.6	34.3	41.2	11.6	127	0	5.75	42	30.9	24.3	28.1	4.99	31.7	13.9	151	468	36.8	231	148	140	263	329	126	200	582	177	150	197	227	359	447	141	193	96.2	399	205	212	69.9
	Gly	Glycine	211	284	909	203	228	221	208	333	276	165	188	263	275	392	261	156	123	215	275	283	132	184	115	361	715	332	588	372	654	561	416	298	271	821	469	664	356	465	471	676	407	617	518	677	467	435	396
	His	Histidine	93.7	101	85.4	61.8	94.6	83.8	81.1	105	92.2	99.1	82.4	96.7	91.3	131	77.1	79	58	94.8	93.2	74.6	56.1	99.1	68.6	108	82.6	71.4	102	118	96.6	82.6	83	63.4	77.7	118	71.1	96	79.7	68.9	79.4	117	112	103	83.2	116	85.7	80.2	76.1
	Ile	Isoleucine	75.4	78.1	58.9	79.2	78.2	68.4	91.6	83.2	104	112	95.6	88.6	73.9	120	76.2	63.4	64.1	103	112	75.4	48	89.6	66	86.9	83.1	52	87	123	82.6	104	70.9	105	59.8	134	95.5	95.8	134	97.9	107	116	103	109	86.6	196	50.1	90.2	56.7
	Leu	Leucine	197	159	73.5	81.6	166	113	250	200	269	259	240	182	171	361	154	109	98	248	287	153	34.5	244	105	230	308	188	232	333	159	297	160	290	304	380	145	228	433	333	329	326	265	313	155	549	36.3	210	38.8
	Lys	Lysine	206	219	197	106	266	157	165	188	177	191	183	233	157	300	170	170	139	195	246	200	101	216	140	249	189	177	370	440	288	313	200	168	165	422	222	288	226	162	260	380	245	272	159	330	120	183	149
	Met	Methionine	0	0	0	0	41.4	0	0	9.96	0	34.1	0	2.4	0	62.3	0	0	0	0	29.4	0	0	13.1	0	0	0	0	109	109	0	50	0	0	0	149	0	0	0	0	0	138	28.7	87.2	0	207	78.1	0	0
	Phe	Phenylalanine	76.2	73.4	67.2	45.3	67.6	49.3	59.7	67.6	73.2	83.2	63.1	66.4	62.3	93.4	61.4	53.2	47.6	92.7	85.3	67.8	44	97.3	55	114	251	134	168	145	132	187	135	220	174	242	135	118	166	201	231	199	120	171	111	347	150	127	91.7
	Pro	Proline	123	207	176	206	190	227	220	228	444	436	275	265	192	343	148	143	160	230	217	300	137	274	179	274	206	172	339	244	640	279	213	148	205	333	229	352	147	151	198	262	559	235	248	262	286	235	143
	Ser	Serine	111	192	181	88.7	119	132	99.7	175	114	122	119	121	118	248	118	89.8	99.9	143	147	126	91.2	128	79.2	195	252	128	247	222	139	245	186	182	180	396	177	208	191	187	236	259	194	210	165	303	154	141	134
	Thr	Threonine	118	237	177	79.7	185	156	117	145	161	183	118	135	146	205	120	122	86.4	162	171	156	78.5	122	80.6	170	104	86.4	286	191	269	253	114	85.7	85.3	325	154	200	93.8	94.9	120	236	195	221	128	175	215	103	90.6
	Trp	Tryptophan	69.4	66.1	74	67.4	80.2	60.5	73	72.2	110	104	90.1	84	68.6	123	82.9	72.1	48.6	74.2	91.8	64.6	37.5	103	67.1	83.8	84.2	72.8	48.1	98	22.1	47.3	30.6	48	66.9	54.8	58.3	70.4	55	42.5	69.7	63.7	106	45.6	39.6	61	26.6	63.1	46.8
	Tyr	Tyrosine	75.6	89.3	70.3	47.9	93.9	57.5	70.1	71.4	90.8	106	88.9	71.6	68.1	94.3	49.9	67.8	50.8	86.3	67.5	54.3	33.2	113	54.7	86.8	87.2	76	80.4	93.5	75.5	81.2	64.8	81.1	61.2	108	72.9	109	91.8	86.7	105	129	119	92	70.3	129	113	72.7	46.7
	Val	Valine	246	279	200	210	248	218	248	246	262	305	298	242	236	396	213	197	203	260	338	224	174	286	214	229	276	236	222	325	202	280	205	295	300	323	210	279	347	308	286	275	285	292	190	418	128	255	173
Amino acid related (30)	alpha-AAA	α-Aminoadipic acid	8.8	8.78	8.64	8.93	8.74	8.7	8.79	8.64	9.36	9.08	8.89	8.69	8.82	9.36	8.89	8.86	9.07	9.04	8.9	8.69	8.77	8.84	8.71	8.73	8.72	8.76	8.78	9.51	8.84	8.89	8.62	8.81	9.3	9.08	8.66	8.81	8.89	9	9.28	8.87	9.19	8.95	8.63	9.46	8.52	8.64	8.49
	AABA	α-Aminobutyric acid	18.8	12.3	13.7	19.5	25.9	11.7	15.6	18.1	20	11.7	18.3	21.5	11.4	31.8	19	13.2	7.59	10	28.9	12.3	15.4	14.8	10.4	14	9.55	12.2	17.5	48.5	8.46	20.4	17.3	28.1	5.56	27.2	13	18.1	25.8	28.9	13.3	30.9	14.6	42.5	13	33.5	10.1	8.84	6.5
	Ac-Orn	Acetylornithine	0	0	0	0	0	0	0	0	0	0	0	0	0	0	0	0	0	0	0	0	0	0	0	0	0	0	0	0	0	0	0	0	0	0	0	0	0	0	0	0	0	0	0	0	0	0	0
	ADMA	Asymmetric dimethylarginine	0	0	0	0	0	0	0	0	0	0	0	0	0	0	0	0	0	0	0	0	0	0	0	0	0	0	0	0	0	0	0	0	0	0	0	0	0	0	0	0	0	0	0	0	0	0	0
	Anserine	Anserine	0.024	0.023	0.003	0.015	0.012	0.023	0.012	0.018	0.05	0.016	0.012	0.013	0.013	0.011	0.012	0.012	0.009	0.014	0.026	0.01	0.01	0.015	0.008	0.014	0.007	0.018	0.018	0.028	0.03	0.017	0.014	0.011	0.017	0.01	0.021	0.021	0.01	0.021	0.008	0.011	0.011	0.016	0.013	0.005	0.01	0.018	0.014
	5-AVA	5-Aminovaleric acid	0.042	0.119	0.126	0.092	0.013	0.028	0.115	0.106	0.065	0.064	0.06	0.052	0.059	0.05	0.081	0.063	0.1	0.035	0.027	0.135	0.059	0.091	0.062	0.116	0.044	0.065	0.032	0.068	0.173	0.021	0.006	0.049	0.072	0	0.024	0	0.024	0.017	0.124	0.071	0.049	0.016	0.045	0.057	0	0.101	0.052
	BABA	β-Aminobutyric acid	7.59	4.92	5.48	7.84	10.4	4.7	6.27	7.29	8.04	4.74	7.35	8.65	4.57	12.8	7.75	5.27	3.09	4.01	11.7	4.91	6.16	5.97	4.19	5.61	3.85	4.91	7.15	19.5	3.41	8.3	6.98	11.4	2.24	10.9	5.25	7.31	10.4	11.6	5.37	12.5	5.82	17.2	5.21	13.6	4.07	3.59	2.61
	Betaine	Betaine	19.4	20	35.4	13.7	21.5	26.6	31.2	23.7	19.4	20.6	25.5	27.9	26.1	48	50.5	29.4	14.1	23	37.9	29.8	17.8	18.9	36.9	21.1	17.8	37.3	7.68	34.8	118	29	39.8	39.8	15	26.1	28.1	36.3	42.4	22.8	21.4	20.3	26.6	14.7	33.5	96.3	94	15.8	13
	Cit	Citrulline	25.2	29.4	48.7	17.1	23.5	29.2	31.5	30.8	28.3	31	28.4	35.6	34.4	36.4	33.1	30.6	32.5	25.9	41.1	38.5	16.9	22.8	19.5	25.3	23.5	15.9	20.5	31.5	97.1	22.9	25.5	17.9	21.6	19.3	24.4	26.3	10.7	11.7	14.5	22.1	19.2	11.4	25.7	20.5	14.6	29.2	18.5
	Creatinine	Creatinine	73	51.8	73.3	65.5	81.8	59.2	121	85.7	117	69.2	86.1	99.3	89.6	150	76.2	74.1	72.7	75.9	166	105	64.1	100	61.6	82.9	92.8	64.7	49.9	138	1111	76.4	174	38.2	125	90.1	178	119	67.6	119	148	149	101	78.1	148	314	141	87.8	38.6
	Cystine	Cystine	40.6	32.4	65.4	38.2	57.2	38.1	29.6	35	44.9	36.9	47.9	63.6	57.1	59.7	52.5	53	36.5	49.1	45.1	47.8	35.5	51.9	44.1	41.7	39.6	40.7	48.2	28.7	82.1	65	88.1	77.7	47.8	33.9	63	61	43.3	63.9	59.4	73.1	39.7	40.2	90.1	63.5	80	32.3	37.6
	DOPA	Dihydroxyphenylalanine	611	565	623	589	616	604	596	568	583	619	603	583	595	573	623	547	592	582	604	598	597	551	587	601	591	571	611	579	546	597	545	580	608	575	600	576	585	586	589	593	541	577	630	646	651	614	599
	HArg	Homoarginine	1.92	3.05	1.92	1.74	3.04	2.99	3.27	3.41	3.11	3.47	3.43	5.03	2.6	5.08	3.33	3.51	1.79	2.77	4.83	3.49	1.64	4.41	3.32	2.89	0.976	1.35	4.81	6.1	2.9	1.5	0.947	1.11	4.2	3.66	1.49	3.91	2	0.786	4.98	2.44	3.27	1.58	0.822	0.767	1.06	2.1	0.776
	HCys	Homocysteine	4.81	12.8	7.98	16.2	10.4	7.32	9.11	20.3	9.38	12.8	6.76	7.99	8.44	12.4	7.41	9.4	6.85	7.21	10.3	9.64	5.35	7.19	8.58	4.82	15.1	4.63	7.19	9.68	26.2	7.85	11.5	8	16.7	9.84	9.2	9.5	6.27	11.1	9.09	18.2	12	11.1	16.6	11.6	12.2	6.34	12.5
	c4-OH-Pro	cis-4-Hydroxyproline	1.54	3.24	3.57	6.28	1.47	2.29	3	1.69	3.6	2.27	2.73	1.81	3.91	5.86	2.12	1.9	1.11	2	3.23	2.4	1.25	2	1.75	2.92	1.18	1.34	2.67	1.43	10.1	1.86	2.68	1.04	1.25	2.65	4.32	5.27	0.623	0.79	1.63	3.01	4.23	1.67	2.94	3.73	6.92	2.23	2.35
	t4-OH-Pro	trans-4-Hydroxyproline	6.73	13.1	14.5	24.9	6.4	9.6	12.2	7.32	14.7	9.53	11.2	7.72	15.7	23	8.82	8.1	5.1	8.23	13.1	10	5.73	8.42	7.59	12.1	5.37	5.99	11.1	6.42	39.3	8.05	11	4.73	5.69	10.8	17.2	21	3.35	3.85	6.89	12	17	7.34	12	14.8	27.1	9.27	9.85
	Kynurenine	Kynurenine	0	0	0	0	0	0	0	0	0	0	0	0	0	0	0	0	0	0	0	0	0	0	0	0	0	0	0	0	1.61	3.39	0	0	0	0	0	0	0	0	0	1.16	0	0	0	0	0	0	0
	Met-SO	Methionine sulfoxide	0	0	0	0	0	0	0	0	0	0	0	0	0	0	0	0	0	0	0	0	0	0	0	0	0	0	0	0	0	0	0	0	0	0	0	0	0	0	0	0	0	0	0	0	0	0	0
	1-Met-His	1-Methylhistidine	5.12	4.73	4.45	4.42	4.41	4.25	6.51	4.05	4.64	4.15	3.46	5.62	5.75	8.7	3.63	4.21	3.34	4.58	8.41	5.04	3.37	3.8	4.15	5.04	6.93	2.77	3.89	5.62	24.2	3.67	9.41	3.79	6.68	5.54	12	5.53	2.87	5.43	8.37	9.04	6.82	3.98	5.65	17.4	9.28	5.19	2.95
	3-Met-His	3-Methylhistidine	22.4	4.66	1.29	5	13.5	7.11	1.54	0.913	1.65	0.809	6.38	2.36	4.09	7.34	1.37	1.16	4.04	1.51	26.7	1.2	1.63	0.873	1.87	1.47	3.55	0.237	4.54	22.2	7.65	2.11	1.25	0.308	3.99	6.78	1.88	14.9	0.546	0.356	1.59	12.4	4.41	0.239	0.85	1.14	7.02	11.9	5.03
	Nitro-Tyr	Nitrotyrosine	0	0	0	0	0	0	0	0	0	0	0	0	0	0	0	0	0	0	0	0	0	0	0	0	0	0	0	0	0	0	0	0	0	0	0	0	0	0	0	0	0	0	0	0	0	0	0
	Orn	Ornithine	52.9	109	119	48.4	75.1	96.1	84.4	88.7	44.7	85.8	102	113	103	141	75.3	102	95.1	82.3	95.7	97	41.5	93.3	54.6	183	214	88.2	209	137	140	179	154	111	141	280	110	102	159	114	185	219	129	155	93.6	233	126	99.4	89.7
	PAG	Phenylacetylglycine	0	0.034	0.004	0.004	0.007	0.026	0	0.004	0.047	0.04	0	0	0	0	0.004	0	0.009	0.004	0.004	0.011	0.004	0.008	0	0	0.026	0.012	0.007	0.005	0.193	0	0.003	0.041	0.007	0	0	0	0.01	0	0.007	0.01	0.009	0	0.034	0	0.004	0.035	0.004
	PheAlaBetaine	Phenylalanine betaine	0.542	0.46	0	0.164	0	0	0.355	0.155	0	0	0	1.05	0.255	0	0	0.055	0	0	0.007	0	0.026	0.039	0.014	0	0	0.685	1.74	0	0	1.96	0.176	0	0	0.261	0	0	0	0	3.47	0	0	0	0	0	0	0	0
	ProBetaine	Proline betaine	0.781	0.562	0.4	2.23	0.537	1.18	1.18	1.08	2.06	0.237	1.22	1.73	1.71	6.29	1.58	2.22	0.968	0.563	2.89	0.166	0.36	2.44	0.755	0.275	6.7	5.75	1.89	23.9	40	3.97	19.4	0.239	7.5	0.196	34.8	20.6	8.17	1.25	8.38	0.663	6.45	0.235	25	0.433	17.3	3.4	2.7
	Sarcosine	Sarcosine	3.59	3.17	4.15	2.14	3.8	2.45	1.72	2.91	5.22	5.22	4.74	4.49	3.9	4.83	3.21	3.54	2.19	4.23	3.51	2.93	1.97	6.07	3.31	3.41	5.02	3.81	6.19	4.54	6.77	4.11	3.85	3.76	3.4	4.86	7.27	7.6	3.9	3.73	4.83	5.98	5.17	5.36	3.56	5.12	2.87	4.75	4.59
	Taurine	Taurine	415	380	445	347	403	394	464	420	468	358	317	387	405	376	414	413	401	401	398	429	380	415	438	456	484	405	407	306	383	464	463	394	434	475	425	347	386	412	377	373	423	372	320	396	405	367	438
	TrpBetaine	Tryptophan betaine	0.145	0.39	1.8	0.465	0.573	0.633	0.168	1.51	0.934	0.334	0.011	0.946	0.187	0.546	0.331	0.437	0.283	0.281	0.656	1.18	0.086	0.264	0.122	1.13	1.05	0.706	2.01	0.51	0.036	0.393	0.48	1.15	1.01	0.081	1.02	0.168	0.463	0.548	0.214	0.43	0.061	0.774	0.052	0.044	0.395	0.249	0.129
Bile acids (14)	CA	Cholic acid	1.25	0.429	1.77	0.355	0.14	0.084	2.88	0.761	1.18	0.189	0.663	0.097	0.742	0.503	0.12	0.087	0.109	0.274	0.26	0.756	0.079	0.118	0.09	0.194	0.077	0.183	0.074	0.095	0.076	0.094	0.186	0.082	0.091	0.09	0.164	0.267	0.077	0.098	0.201	0.276	0.073	0.078	0.311	0.248	0.237	0.186	0.153
	CDCA	Chenodeoxycholic acid	1.33	2.44	2.65	0.555	2	0.951	1.02	3.17	0.551	1.83	1.33	0.876	0.659	2	2.1	1.15	1.72	0.609	0.669	1.07	0.507	2.31	1.77	1.83	1.93	1.12	2.42	1.97	0.576	2.09	1.22	1.91	2.07	2.14	2	2.17	0.764	1.65	1.73	0.903	2.22	1.41	2.28	2.4	3.1	2.38	1.35
	DCA	Deoxycholic acid	0.3	0.757	0.468	0.371	0.072	0.179	1.12	0.601	1.58	0.653	1.03	0.295	0.317	1.19	0.109	0.142	0.3	0.936	0.455	0.515	0.091	0.292	0.452	0.137	0.776	0.079	0.45	0.026	0.134	0.252	0.509	0.193	0.513	0.009	0.015	0.02	0.01	0.037	0.005	0.055	0.015	0.139	0.904	0.093	0.017	0.023	0.015
	GCA	Glycocholic acid	0.157	0.074	0.265	0.111	0.075	0.157	0.133	0.05	0.201	0.232	0.071	0.054	0.167	0.064	0.489	0.088	0.113	0.387	0.109	0.078	0.117	0.518	0.044	0.12	0.646	0.699	0.292	0.221	0.338	0.171	0.05	0.094	0.297	0.56	0.628	1.43	0.006	0.843	0.626	0.135	0.278	0.08	0.067	1.18	20.5	0.706	0.408
	GDCA	Glycodeoxycholic acid	0.177	0.922	0.471	0.83	0.196	0.413	0.607	0.359	0.579	0.654	0.231	0.143	0.958	0.27	1.18	0.182	0.303	1.68	0.344	0.379	0.621	1.32	0.293	0.467	2.01	2.4	0.723	0.712	1.06	0.346	0.423	0.338	1.12	0.114	1.55	0.464	0.986	1.37	0.559	0.254	0.285	0.442	0.564	0.72	36.9	0.996	0.427
	GCDCA	Glycochenodeoxycholic acid	0.064	0.389	0.18	0.347	0.09	0.171	0.136	0.154	0.161	0.184	0.085	0.043	0.43	0.06	0.517	0.063	0.089	0	0.093	0.14	0.268	0.332	0.086	0.152	0.492	1.17	0.081	0.328	0.483	0.102	0.18	0.105	0.334	0.056	0.787	0.224	0.495	0.591	0.282	0.119	0.142	0.134	0.149	0.293	18.6	0.498	0.211
	GLCA	Glycolithocholic acid	0.003	0.008	0.008	0.007	0.002	0.008	0.02	0.007	0.024	0.026	0.007	0.008	0.011	0.005	0.003	0.005	0.007	0.196	0.011	0.01	0.004	0.012	0.039	0.032	0.049	0.003	0.039	0.01	0.036	0.005	0.006	0.003	0.015	0.001	0.002	0.004	0.026	0.002	0.002	0.003	0.002	0.008	0.025	0.002	0.01	0.003	0.003
	GLCAS	Glycolithocholic acid sulfate	0.151	0.05	0.147	0.109	0.009	0.399	0.212	0.046	0.457	0.11	0.135	0.084	0.054	0.072	0.049	0.133	0.1	0.283	0.319	0.125	0.021	0.248	0.407	0.167	0.72	0.007	1.16	0.04	0.939	0.092	0.294	0.249	0.324	0.002	0.003	0.011	0.751	0.602	0.004	0.023	0.002	1.43	2.97	0.114	0.023	0.002	0.006
	GUDCA	Glycoursodeoxycholic acid	0.024	0.161	0.078	0.124	0.035	0.069	0.073	0.064	0.079	0.082	0.033	0.023	0.151	0.032	0.218	0.025	0.043	0.09	0.044	0.059	0.097	0.145	0.041	0.078	0.248	0.427	0.051	0.137	0.202	0.048	0.076	0.04	0.157	0.025	0.287	0.091	0.2	0.235	0.104	0.049	0.05	0.055	0.06	0.135	6.96	0.201	0.085
	TCA	Taurocholic acid	0.02	0.019	0.059	0.021	0.021	0.046	0.084	0.019	0.047	0.026	0.015	0.016	0.018	0.023	0.065	0.017	0.024	0.053	0.024	0.02	0.021	0.097	0.012	0.019	0.194	0.174	0.129	0.057	0.021	0.048	0.021	0.024	0.077	0.058	0.18	0.152	0.016	0.275	0.298	0.035	0.071	0.021	0.021	0.478	12.6	0.11	0.031
	TCDCA	Taurochenodeoxycholic acid	0.032	0.11	0.086	0.072	0.028	0.125	0.044	0.076	0.056	0.11	0.033	0.011	0.134	0.018	0.204	0.05	0.022	0.025	0.061	0.086	0.075	0.467	0.027	0.055	0.645	1.24	0.201	0.23	0.136	0.064	0.304	0.125	0.266	0.026	0.512	0.058	0.113	0.476	0.457	0.122	0.08	0.073	0.07	0.668	0	0.236	0.026
	TDCA	Taurodeoxycholic acid	0.031	0.144	0.074	0.075	0.033	0.114	0.416	0.06	0.057	0.092	0.028	0.008	0.118	0.033	0.174	0.048	0.033	0.122	0.05	0.075	0.066	0.38	0.007	0.061	0.622	1.08	0.196	0.195	0.1	0.096	0.298	0.109	0.211	0.03	1.26	0.095	0.119	0.415	0.351	0.116	0.086	0.069	0.06	0.556	55.2	0.204	0.03
	TLCA	Taurolithocholic acid	0.004	0.004	0.006	0.007	0.003	0.005	0.004	0.007	0.022	0.003	0.005	0.001	0.001	0.003	0.005	0.003	0.001	0	0.003	0.005	0.005	0.007	0.008	0.002	0.007	0.004	0.015	0.005	0.002	0.003	0.003	0.004	0.005	0.004	0.002	0.005	0.005	0.006	0.003	0.004	0.004	0.006	0.007	0.004	0	0.004	0.003
	TMCA	Tauromurocholic acid	0.046	0.034	0.051	0.037	0.036	0.044	0.065	0.051	0.039	0.032	0.036	0.039	0.033	0.047	0.054	0.033	0.03	0.042	0.053	0.046	0.051	0.088	0.018	0.041	0.148	0.139	0.111	0.049	0.037	0.039	0.041	0.042	0.059	0.045	0.141	0.123	0.03	0.214	0.235	0.053	0.063	0.047	0.047	0.379	9.87	0.087	0.047
Biogenic amines (9)	beta-Ala	β-Alanine	2.17	2	2.86	1.35	2.6	1.63	1.55	2.04	3.61	3.45	3.2	3.37	3.08	3.73	2.5	2.5	1.68	2.76	2.18	2.42	1.64	3.46	3.05	2.94	5.04	3.72	5.28	3.17	5.72	4.56	3.62	3.41	3.54	4.54	5.27	5.51	3.28	4.46	3.86	5.06	4.33	4.48	2.86	4.83	2.87	3.83	4.41
	GABA	γ-Aminobutyric acid	2.98	1.94	2.18	3.09	4.12	1.87	2.47	2.87	3.19	1.86	2.91	3.39	1.8	5.05	3.03	2.08	1.22	1.57	4.59	1.94	2.45	2.35	1.66	2.22	1.49	1.88	2.73	7.61	1.32	3.19	2.72	4.37	0.863	4.29	2.03	2.84	4.04	4.53	2.1	4.85	2.26	6.71	2.06	5.3	1.59	1.39	1.02
	Histamine	Histamine	1.31	1.31	1.31	1.31	1.31	1.31	1.32	1.31	1.4	1.32	1.31	1.32	1.31	1.32	1.31	1.31	1.32	1.34	1.31	1.31	1.31	1.31	1.31	1.33	1.31	1.31	1.31	1.31	1.31	1.31	1.32	1.31	1.31	1.32	1.34	1.31	1.31	1.31	1.31	1.32	1.31	1.31	1.31	1.31	1.32	1.31	1.31
	PEA	Phenylethylamine	0	0	0	0	0	0	0	0	0	0	0	0	0	0	0	0	0	0	0	0	0	0	0	0	0	0	0	0	0	0	0	0	0	0	0	0	0	0	0	0	0	0	0	0	0	0	0
	Putrescine	Putrescine	0	0	0	0	0.017	0	0	0.027	0	0	0	0.024	0.024	0.056	0.076	0.01	0	0	0	0	0	0	0	0	0	0	0	0	0.219	0.055	0.401	0	0.217	0.204	0.213	0.514	0	0	0.297	0.14	0	0.066	0.035	0	0	0	0
	Serotonin	Serotonin	1.15	0.651	1.19	0.698	0.893	0.741	0.631	0.771	0.581	0.698	0.573	0.813	0.671	0.756	0.581	0.607	0.512	0.609	1.17	0.623	0.865	0.846	0.712	0.708	0.487	0.371	0.993	0.693	0.507	0.429	0.924	0.586	0.614	0.455	0.647	0.616	0.533	0.514	0.511	0.559	0.661	0.755	0.883	0.463	0.399	0.618	0.484
	Spermidine	Spermidine	0.856	0.911	0.899	0.919	0.958	0.88	0.914	0.913	0.949	0.932	0.883	0.899	0.929	0.916	0.923	0.902	0.863	0.888	0.886	0.895	0.851	0.944	0.863	1.3	1.01	0.853	1.07	0.86	0.953	0.964	1.23	0.924	1.16	1.11	0.941	0.922	1.03	0.915	1.15	1.12	0.907	0.984	1.15	1.26	1.14	0.991	0.978
	Spermine	Spermine	1.31	1.31	1.31	1.32	1.31	1.31	1.3	1.3	1.33	1.31	1.31	1.32	1.3	1.32	1.3	1.31	1.31	1.32	1.31	1.32	1.32	1.3	1.31	1.97	1.43	1.31	1.39	1.32	1.32	1.34	1.37	1.33	1.52	1.38	1.37	1.31	1.38	1.31	1.45	1.32	1.31	1.34	1.33	1.46	1.37	1.31	1.37
Carboxylic acids (7)	AconAcid	Aconitic acid	1.06	1.18	1.56	1.29	0.938	0.607	1.17	1.53	1.76	1.47	1.25	1.11	1.17	1.2	1.44	1.04	0.83	1.32	1.84	1.25	1.06	1.26	0.363	1.32	1.26	1.24	1.6	1.73	3.67	1.56	1.81	1.42	0.453	1.97	1.82	2	1.11	1.33	0.939	1.91	1.5	1.36	2.12	1.69	0.978	1.62	1.26
	DiCA(12:0)	Dodecanedioic acid	0.53	0.727	0.638	0.788	0.579	0.632	1.01	0.698	0.684	0.592	0.57	0.851	0.661	0.63	0.6	0.561	0.599	0.922	0.642	0.621	0.671	0.565	0.604	0.665	0.653	0.597	0.75	0.645	0.571	0.69	0.649	0.527	0.618	0.483	1.04	0.698	0.579	0.595	0.529	0.587	0.634	0.577	0.696	0.624	0.596	0.574	0.581
	DiCA(14:0)	Tetradecanedioic acid	0.285	0.246	0.257	0.236	0.218	0.191	0.254	0.231	0.176	0.166	0.172	0.157	0.22	0.186	0.234	0.188	0.225	0.22	0.221	0.232	0.228	0.272	0.185	0.186	0.154	0.127	0.186	0.257	0.186	0.205	0.208	0.209	0.177	0.175	0.189	0.25	0.181	0.228	0.186	0.19	0.195	0.244	0.308	0.253	0.333	0.255	0.166
	HipAcid	Hippuric acid	11.1	2.18	8.88	7.45	1.14	8.95	5.88	10.3	6.76	5.16	2.97	8.51	10.1	22.6	1.1	4.01	1.21	13.9	5.46	0.551	0.831	1.26	2.43	2.13	2.2	5.1	3.73	0.613	351	0.963	1.24	1.57	1.45	0.664	0.702	0.765	0.944	0.517	0.936	0.805	0.759	0.67	4.77	0.965	0.957	1.18	0.864
	OH-GlutAcid	3-Hydroxyglutaric acid	1.72	1.76	1.55	2.72	1.59	1.42	1.53	1.92	2.18	1.83	1.75	1.56	1.41	1.83	1.58	1.55	1.35	1.54	1.94	1.72	1.63	1.7	1.46	1.33	2.01	1.57	1.72	1.64	4.19	1.69	2.65	1.98	1.72	2.09	1.92	1.89	1.98	2.14	2.04	7.98	1.99	1.9	2.66	4.19	2.46	1.88	1.86
	Lac	Lactic acid	1879	3171	1341	1116	2323	1444	1631	3038	2315	5408	4347	4319	4143	5585	4678	3071	2804	6283	4532	3869	2700	8426	7823	9355	13389	5289	7118	5709	8580	4798	7129	6017	8659	10955	10353	5753	7546	4408	7169	13247	6082	10564	5351	13783	10084	5191	4621
	Suc	Succinic acid	11	6.62	9.25	7.36	8.13	6.83	7.72	8.62	10.2	6.96	6.88	8.1	7.61	10.4	8.01	6.21	5.6	7.71	8.84	7.38	5.61	11.5	9.1	9.45	19.2	8.44	10.4	8.65	12.7	11.9	13.1	9.54	10.1	19	16	9.37	7.94	9.65	13.8	12.3	9.2	18	10	20.1	10.6	9.59	8.88
Cresols (1)	p-Cresol-SO4	p-Cresol sulfate	52.3	60.7	3.86	59.8	0.212	19.4	26.1	7.56	14	33.4	25	7.18	70.2	95.3	6.84	14.6	41.9	58.6	89.7	3.13	0.29	10.2	41.4	14.4	24.1	11.7	41.8	0.051	710	0.882	60.4	7	37.9	0.226	0.029	0.182	6.07	0.249	0.269	0.475	44.5	64.3	258	0.321	0.265	0.628	0.185
Fatty acids (12)	FA(12:0)	Lauric acid	146	267	150	164	123	171	227	153	127	128	142	115	91.2	117	121	154	146	173	177	146	109	127	93.5	117	191	164	177	229	159	203	156	184	173	129	131	234	137	183	126	136	114	137	169	231	199	197	148
	FA(14:0)	Myristic acid	52	64	44.1	221	46.8	62.7	66.5	64.5	106	40	65.6	41	89	50.8	52.6	52.5	53.6	59.5	83	54.3	104	56.3	46.7	38.3	77.6	79.3	86.6	64.5	105	64.3	73.9	62.2	84.5	53.6	49.5	70	110	50.2	59.2	109	47.9	105	59.5	114	43.6	50.8	121
	FA(16:0)	Palmitic acid	443	405	345	630	404	326	424	463	650	334	406	374	498	393	368	429	400	483	535	379	462	377	349	383	443	486	584	592	447	449	605	544	630	541	446	555	632	427	416	668	442	701	457	782	478	398	710
	FA(18:0)	Stearic acid	353	306	264	628	285	256	330	313	594	266	306	324	522	268	303	307	269	396	438	296	401	271	244	304	315	369	289	411	416	285	401	302	318	327	270	404	447	321	305	462	336	553	321	411	293	297	431
	FA(18:1)	Octadecenoic acid	116	161	138	224	178	127	215	264	122	76	145	105	94.3	260	122	291	110	99.8	317	143	476	156	91.8	81.8	203	0	445	284	114	353	459	0	0	326	287	183	360	159	191	556	82.2	446	178	844	361	85.6	566
	FA(18:2)	Octadecadienoic acid	22.6	39.4	23.2	40.7	28	13.5	31.4	48.9	21	13.9	27.8	31.3	23.3	36.1	23.5	35.8	28.5	18.7	51.2	23.5	54.3	22.7	15.2	18.5	40.2	26.5	73.3	48.8	19.3	49.6	73.3	74.6	75	70.5	41	27	64.4	28.1	32.3	82.1	14.6	69.1	54.6	121	37	14.1	90.7
	FA(20:1)	Eicosenoic acid	11.5	11.3	14	7.69	11.8	14.8	18	16.2	40	17.3	19.3	27.1	5.18	17.4	14.9	16.7	16.6	20.6	26.2	16.6	38.6	12.7	17.5	15.7	25.4	31.5	18.1	20.3	5.55	24	26.7	22.9	28.2	22.6	17.1	22.1	35.4	24	17.1	4.89	19.4	34.6	23.3	24.5	15.7	17.4	25
	FA(20:2)	Eicosadienoic acid	49.6	54.5	69.7	388	64.4	69	104	85.2	193	84.1	95.7	152	264	96.4	63.3	81	95.8	115	117	98	141	62.5	91.6	100	171	177	130	92.8	221	147	176	128	176	149	95.8	121	152	137	82.3	270	127	183	122	150	93.1	84.9	129
	FA(20:3)	Eicosatrienoic acid	1.65	1.04	1.42	6.36	1.86	1	1.57	1.23	4.17	1.63	2.05	1.15	2.25	1.86	0.617	1.14	0.805	1.21	2.22	1.28	2.91	0.958	1.11	0.606	1.66	1.7	2.33	1.78	2.94	3.29	3.09	2.91	3.94	1.72	1.87	2.4	4.45	1.66	2.43	4.79	1.64	1.73	3.23	4.54	2.92	1.69	5.1
	AA	Arachidonic acid (FA(20:4ω6))	6.57	9.58	6.28	3.86	8.63	4.69	7.58	10.6	4.77	6.28	7.31	5.06	3.38	10.3	6.58	6.89	5.29	5.39	9.66	4.84	5.94	6.67	6.82	8.8	15.7	6.94	19.9	20.5	9.06	25.7	28.2	19.1	20.4	27.8	17.8	13.6	19.5	17.2	14.8	14.7	10.2	14	17.1	35.8	19.3	9.61	18.3
	EPA	Eicosapentaenoic acid (FA(20:5ω3))	0.651	0.752	0.524	0.631	1.27	0.595	1.17	0.62	0.517	0.485	0.863	0.834	0.385	1.36	0.472	0.52	0.61	0.785	0.922	0.285	0.652	2.61	0.664	0.432	0.953	0.905	0.788	1	0.732	1.23	1.12	0.899	0.89	0.797	0.58	1.03	0.841	0.632	0.889	1.31	0.946	0.786	0.651	1.33	0.826	1.14	1.55
	DHA	Docosahexaenoid acid (FA(22:6ω3))	5.23	12.1	4.2	4.28	13.9	4.67	9.27	5.48	3.54	3.35	8.08	7.57	2.54	12.2	7.19	9.66	4.13	4.65	11.2	3.68	9.78	16.8	5.61	3.9	7.1	4.49	16.8	12.3	4.48	8.22	14	13	12.2	8.44	12.9	7.78	10.7	7.65	8.08	6.67	6.35	10.2	6.99	19.5	11.3	4.04	8.48
Hormones and related (4)	AbsAcid	Abscisic acid	0.017	0.022	0.02	0.039	0.016	0.006	0.028	0	0.565	0.019	0.024	0.015	0	0	0.021	0.008	0.025	0.022	0.018	0.033	0.015	0.005	0.03	0	0.018	0.028	0.018	0.059	0.032	0.022	0.025	0.024	0.008	0.036	0.038	0.039	0.008	0.027	0.022	0.018	0.008	0.029	0.092	0.016	0.066	0.033	0.037
	Cortisol	Cortisol	0	0	0.359	0	0.55	0	0	0	0.511	0	0	0.517	0	0	0	0	0	0.277	0	0	0	0	0	0	0.458	0	0.816	0	0	0	0.402	0	0.752	0.341	0	0.49	0	0.405	0	0	0	0.718	0.706	2.12	0	0	0
	Cortisone	Cortisone	0.2	0.309	0.177	0.228	0.147	0.08	0.165	0.339	0.093	0.162	0.218	0.106	0.193	0.221	0.224	0.126	0.19	0.15	0.07	0.084	0.124	0.254	0.066	0.093	0.124	0.156	0.244	0.14	0.113	0.171	0.126	0.225	0.142	0.14	0.177	0.213	0.225	0.18	0.271	0.136	0.178	0.139	0.173	0.264	0.155	0.213	0.1
	DHEAS	Dehydroepiandrosterone sulfate	0.645	2.63	1.2	2.45	2.2	4.91	2.71	4.45	4.47	3.97	2.16	4.7	0.786	6.73	2.17	1.31	2.67	1.23	3.87	1.79	4.66	3.05	1.68	2.74	0.861	0.264	0.667	2.31	0.372	0.373	0.521	0.176	4.56	3.64	1.26	0.996	3.39	1.38	1.91	0.611	4.68	2.1	0.819	2.1	0.932	0.456	0.229
Indoles and derivatives (4)	Indole	Indole	28.1	13.4	0	19.6	3.39	17.5	10.8	6.17	14.6	7.67	0	11.7	0	13.2	23	4.1	0	22.8	0	0	6.45	22.5	15.1	17.3	16.3	0	17.6	28.6	20.5	6.68	26.3	0.268	11.5	4.49	1.89	22.7	7.64	16	0	9.16	18.1	10.7	0	0	10.9	19.2	10.8
	3-IAA	3-Indoleacetic acid	2.96	1.14	3.23	3.53	1.42	1.41	2.25	1.38	1.72	1.48	1.69	1.79	2.09	3.54	4.02	1.27	4.96	3.32	2.85	1.17	0.97	4.45	2.02	1.4	1.01	0.627	1.18	1.22	31	0.219	1.48	0.493	2.65	0.642	1.2	0.728	1.11	0.672	1.51	0.663	5.96	1.48	3.24	0.646	0.9	3.73	2.3
	3-IPA	3-Indolepropionic acid	0	0	0	0	0	0	0	0	0	0	0	0	0	0	0	0	0	0	0	0	0	0	0	0	0	0	0	0	0	0	0	0	0	0	0	0	0	0	0	0	0	0	0	0	0	0	0
	Ind-SO4	Indoxyl sulfate	3.52	4.43	9.55	4.01	3.68	3.38	3.67	5.08	4.47	3.31	3.38	4.29	4.42	5.56	4.15	3.1	2.99	3.86	4.44	4.07	2.94	3.36	2.95	4.92	8.74	4.87	6.92	5.29	8.15	7.02	5.4	4.57	4.62	8.64	5.5	8.46	4.86	6.78	5.69	8.1	5.53	7.33	7.46	8.7	6.69	6.13	6.19
Nucleobases and related (2)	Hypoxanthine	Hypoxanthine	28.2	27.4	32.2	72.8	25.1	28	33.7	34	38.6	53.6	44.1	45.4	43.5	60.1	31.1	31.1	26.8	30.5	37.9	33.3	38	29.5	39.6	36.5	43.9	41.4	42.5	55.8	132	41.8	48.2	44.3	57	49.2	36.8	63.1	43.7	41.8	43.4	60.8	51.3	52.2	65.7	81.4	57.2	46.9	41.4
	Xanthine	Xanthine	0.914	1.31	0.981	1.34	1.15	1.35	0.812	1.35	1.25	1.84	1.12	1.7	1.27	2.64	1.64	1.19	1.14	1.62	1.97	1.5	1.23	1.79	1.39	2.96	6.71	0.99	3.09	2.79	5.19	3.05	5.12	3.67	3.6	9.61	5.89	4.28	7.48	4.54	4.48	4.93	3.04	4.7	3.13	12.2	6.04	2.25	1.91
Vitamins and cofactors (1)	Choline	Choline	9.76	13.7	11.3	7.18	11.3	9.78	13.4	13.6	11.5	11.1	10.2	17.4	15.3	19.4	16.3	12.6	9.77	16.5	19.8	13.3	9.94	11.8	12	24.2	32.1	17.1	36.3	30.4	124	26.1	36.3	24.6	27.2	89.6	38.8	24.8	25.6	14.1	38.3	78.9	27.8	19.2	28.8	65.7	32.7	20.4	27.2
Acylcarnitines (40)	C0	Carnitine	32.4	31.2	68.3	23	33.9	28	45.5	44.4	43.1	38.1	44.2	49.9	32.2	61.1	33.7	27.8	27.6	36	27.4	36.1	16.9	33.6	45.3	38.4	47.8	32.5	22.5	45.3	17.1	27.8	83.3	31.7	56.9	56.9	41.6	42.9	33.2	42.5	54.6	71.1	63.1	23.2	30	58.4	71.8	36.7	34.4
	C2	Acetylcarnitine	5.71	5.24	6.95	9.85	5.49	3.55	9.2	8.71	4.56	4.14	5.77	6.17	3.28	9.59	6.38	6.47	4.64	5.15	11.4	5.05	8.48	4.56	5.21	4.97	4.31	3.92	1.49	10	3.57	4.48	20.7	8.45	10.4	9.37	12	5.25	10.3	11.2	5.53	9.94	6.48	13	9.91	28.9	18	4.53	5.87
	C3	Propionylcarnitine	0.167	0.311	0.213	0.233	0.342	0.227	0.557	0.291	0.339	0.34	0.512	0.466	0.466	0.753	0.352	0.214	0.411	0.337	0.29	0.435	0.119	0.415	0.312	0.248	0.464	0.458	0.221	0.504	0.231	0.282	0.444	0.417	0.477	0.304	0.503	0.295	0.346	0.429	0.712	0.544	0.702	0.2	0.482	0.343	0.286	0.355	0.261
	C3-DC (C4-OH)	Malonylcarnitine (Hydroxybutyrylcarnitine)	0	0	0	0	0	0	0	0	0	0	0	0	0	0	0	0	0	0	0	0	0	0	0	0	0	0	0	0	0.073	0	0	0	0	0	0	0	0.062	0	0	0	0	0	0	0.038	0.009	0	0
	C3-OH	Hydroxypropionylcarnitine	0	0	0	0	0	0	0	0.005	0	0	0	0.013	0	0.016	0	0	0	0	0	0	0	0	0	0	0	0	0	0	0	0	0	0	0	0	0	0	0	0	0	0	0	0	0	0	0	0	0
	C3:1	Propenoylcarnitine	0.006	0	0.049	0	0.022	0	0.002	0.006	0	0.009	0.003	0.013	0	0.009	0.001	0	0	0.001	0.013	0	0	0.022	0.01	0.02	0	0.005	0.011	0	0	0	0	0	0	0	0.003	0	0.045	0	0	0	0	0	0	0	0	0	0
	C4	Butyrylcarnitine	0.083	0.045	0.166	0.316	0.427	0.08	0.203	0.089	0.17	0.162	0.106	0.222	0.163	0.213	0.07	0.069	0.165	0.061	0.059	0.195	0.031	0.149	0.31	0.039	0.214	0.364	0.154	0.134	0.607	0.131	0.371	0.086	0.329	0.523	0.193	0.313	0.122	0.247	0.473	0.604	0.426	0.196	0.191	0.319	0.309	0.091	0.096
	C4:1	Butenylcarnitine	0	0	0	0	0	0	0	0	0	0.008	0	0	0	0	0	0	0	0	0	0	0.01	0	0	0	0	0	0	0	0	0	0	0	0	0	0	0	0.004	0	0	0	0	0	0	0	0	0	0.006
	C5	Valerylcarnitine	0	0	0	0	0	0	0.033	0	0	0	0	0	0	0.036	0	0	0	0	0.305	0.053	0	0	0	0	0	0	0	0.062	0.186	0	0	0.031	0	0	0	0	0	0	0.01	0	0	0	0	0	0	0	0
	C5-DC (C6-OH)	Glutarylcarnitine (Hydroxyhexanoylcarnitine)	0	0.065	0	0	0	0	0	0	0	0	0	0	0	0	0	0	0	0	0	0	0	0	0	0	0	0	0	0	0	0	0	0	0	0	0	0	0.01	0	0	0	0	0	0	0	0	0.008	0
	C5-M-DC	Methylglutarylcarnitine	0	0	0	0	0	0	0	0	0	0	0	0	0	0	0	0	0	0	0	0	0	0	0	0	0	0	0	0	0	0	0	0	0	0	0	0	0	0	0	0	0	0	0	0	0	0	0
	C5-OH (C3-DC-M)	Hydroxyvalerylcarnitine (Methylmalonylcarnitine)	0	0.029	0	0	0	0	0	0	0.044	0	0	0	0	0	0	0	0	0	0	0	0	0	0	0	0	0	0	0	0	0	0.066	0	0	0	0	0	0	0.049	0	0	0	0	0	0.064	0	0	0
	C5:1	Tiglylcarnitine	0.074	0.111	0	0.099	0.097	0.171	0.144	0.358	0.215	0.103	0.104	0.135	0.058	0	0.045	0.117	0.124	0.012	0.171	0.14	0.083	0.171	0.111	0.137	0	0	0.025	0.022	0	0.065	0.007	0	0	0.015	0	0	0.051	0.064	0.052	0.038	0.004	0	0	0	0.02	0.059	0.05
	C5:1-DC	Glutaconylcarnitine	0	0	0	0	0	0	0	0	0	0	0	0	0	0	0	0	0	0	0	0	0	0	0	0	0	0	0	0	0	0	0	0	0	0	0	0	0	0	0	0	0	0	0	0	0	0	0
	C6 (C4:1-DC)	Hexanoylcarnitine (Fumarylcarnitine)	0.023	0	0	0.018	0	0.025	0.111	0	0	0	0	0	0	0	0	0	0	0.022	0	0.028	0	0	0	0	0	0	0	0.003	0	0	0.097	0	0.011	0.029	0.029	0.062	0	0.076	0.001	0.038	0	0.046	0	0.132	0.097	0	0
	C6:1	Hexenoylcarnitine	0	0	0.03	0	0	0	0	0	0	0	0	0	0	0	0	0	0	0	0	0	0.007	0	0	0	0	0	0	0	0	0.006	0	0	0	0	0	0	0	0	0	0	0	0	0	0	0	0	0
	C7-DC	Pimeloylcarnitine	0	0	0	0	0	0	0	0	0	0	0	0	0	0	0	0	0	0	0	0	0	0	0	0	0	0	0	0	0	0	0	0	0	0	0	0	0	0	0	0	0	0	0	0	0	0	0
	C8	Octanoylcarnitine	0.053	0	0	0.038	0	0	0.113	0	0	0	0	0.108	0	0	0	0.048	0	0	0	0	0	0	0	0	0	0	0	0	0	0	0	0	0	0	0.075	0	0	0.039	0.056	0	0	0.183	0.07	0.248	0.008	0	0
	C9	Nonaylcarnitine	0	0	0	0	0	0	0	0	0	0	0	0	0	0	0	0	0	0	0	0	0	0	0	0	0	0	0	0	0	0	0	0	0	0	0	0	0	0	0	0	0	0	0	0	0	0	0
	C10	Decanoylcarnitine	0.134	0	0.069	0.513	0.199	0	0.486	0.198	0.185	0	0.096	0.213	0.033	0.147	0.161	0.185	0	0.143	0.094	0.164	0.033	0.086	0.062	0.014	0.093	0.041	0	0.25	0.026	0.074	0.156	0.205	0.11	0.116	0.343	0.179	0.117	0.407	0.101	0.03	0	0.53	0.176	0.752	0.162	0.009	0
	C10:1	Decenoylcarnitine	0.228	0.167	0.278	0.301	0.233	0.159	0.261	0.271	0.192	0.119	0.149	0.291	0.236	0.222	0.238	0.236	0.18	0.171	0.22	0.14	0.144	0.148	0.152	0.121	0.172	0.111	0.063	0.232	0.206	0.167	0.173	0.23	0.166	0.207	0.276	0.175	0.106	0.204	0.16	0.153	0.118	0.352	0.27	0.343	0.208	0.128	0.191
	C10:2	Decadienoylcarnitine	0.115	0.126	0.076	0.251	0.112	0.102	0.047	0.083	0.104	0.119	0.095	0.116	0.124	0.114	0.117	0.108	0.142	0.098	0.127	0.114	0.087	0.12	0.098	0.078	0.083	0.098	0.08	0.102	0.144	0.094	0.089	0.107	0.071	0.082	0.103	0.097	0.088	0.119	0.111	0.102	0.099	0.103	0.15	0.103	0.146	0.096	0.129
	C12	Dodecanoylcarnitine	0.024	0.003	0	0.137	0.064	0.017	0.194	0.114	0.015	0.005	0.039	0.046	0.032	0.051	0.05	0.103	0	0.005	0.055	0.022	0.017	0.051	0.014	0.001	0	0	0	0	0.017	0.017	0.048	0.084	0.012	0.001	0.093	0.002	0.066	0.118	0	0.005	0.036	0.156	0.023	0.05	0.036	0	0.041
	C12-DC	Dodecanedioylcarnitine	0.302	0.277	0.257	0.294	0.188	0.217	0.194	0.289	0.278	0.241	0.198	0.284	0.248	0.254	0.179	0.363	0.276	0.25	0.31	0.309	0.263	0.194	0.255	0.244	0.202	0.189	0.295	0.228	0.267	0.214	0.176	0.22	0.239	0.199	0.252	0.283	0.198	0.262	0.213	0.295	0.229	0.284	0.23	0.182	0.336	0.21	0.295
	C12:1	Dodecenoylcarnitine	0.197	0.159	0.208	0.238	0.198	0.143	0.292	0.251	0.195	0.099	0.124	0.153	0.121	0.195	0.158	0.196	0.143	0.127	0.175	0.148	0.159	0.193	0.144	0.153	0.178	0.128	0.098	0.166	0.155	0.179	0.192	0.225	0.219	0.137	0.225	0.2	0.099	0.169	0.161	0.161	0.103	0.347	0.198	0.301	0.262	0.071	0.121
	C14	Tetradecanoylcarnitine	0.065	0.046	0	0.002	0.026	0	0.034	0.05	0	0.001	0	0	0.001	0.035	0.025	0.007	0.007	0	0.063	0.042	0	0.011	0	0.018	0.048	0	0.013	0.015	0.031	0	0.03	0.015	0.028	0.001	0.066	0	0.028	0.023	0.021	0.024	0.004	0.023	0.028	0.032	0	0	0.014
	C14:1	Tetradecenoylcarnitine	0.082	0.08	0.063	0.096	0.094	0.057	0.132	0.137	0.055	0.03	0.06	0.066	0.053	0.112	0.11	0.105	0.051	0.061	0.115	0.057	0.142	0.092	0.056	0.073	0.069	0.061	0.042	0.089	0.026	0.064	0.128	0.128	0.077	0.069	0.129	0.078	0.056	0.145	0.073	0.087	0.063	0.199	0.064	0.212	0.102	0.057	0.066
	C14:1-OH	Hydroxytetradecenoylcarnitine	0.002	0.005	0.014	0.085	0.034	0.012	0.039	0	0	0.026	0.017	0	0.018	0.012	0.014	0.004	0.023	0.011	0.037	0.057	0.024	0.02	0.006	0.005	0	0	0.014	0.004	0.032	0.006	0.018	0.017	0.017	0	0	0.024	0	0.008	0.003	0.013	0	0.04	0	0.03	0.014	0	0.015
	C14:2	Tetradecadienoylcarnitine	0.032	0.05	0.01	0.087	0.048	0.027	0.071	0.072	0.046	0.033	0.046	0.046	0.044	0.03	0.051	0.058	0.044	0.027	0.071	0.073	0.08	0.032	0.035	0.034	0.037	0.026	0.041	0.032	0.02	0.041	0.055	0.086	0.043	0.039	0.059	0.052	0.048	0.061	0.038	0.045	0.016	0.066	0.064	0.074	0.033	0.028	0.033
	C14:2-OH	Hydroxytetradecadienoylcarnitine	0.009	0.018	0.019	0.034	0.007	0	0.012	0.027	0.004	0.015	0.015	0.023	0	0.008	0.003	0.017	0	0.022	0.022	0.039	0.031	0.002	0.01	0.01	0.037	0.026	0.031	0.027	0.021	0.072	0.025	0.045	0.024	0.017	0.016	0.004	0.043	0.03	0.017	0.011	0.015	0.019	0.03	0.027	0.039	0.006	0.011
	C16	Hexadecanoylcarnitine	0.077	0.106	0.087	0.104	0.157	0.076	0.12	0.077	0.057	0.071	0.129	0.085	0.076	0.134	0.112	0.107	0.115	0.145	0.165	0.112	0.074	0.092	0.086	0.108	0.102	0.047	0.109	0.145	0.056	0.08	0.171	0.12	0.137	0.135	0.187	0.105	0.136	0.13	0.097	0.157	0.074	0.119	0.141	0.223	0.279	0.083	0.055
	C16-OH	Hydroxyhexadecanoylcarnitine	0.027	0.001	0	0.038	0	0.008	0.004	0.021	0	0	0	0.016	0.003	0	0.01	0	0.019	0.021	0.01	0	0.012	0	0.006	0.007	0	0.024	0.037	0.042	0.027	0.035	0.012	0.01	0	0.009	0.013	0	0	0.019	0.012	0.006	0.001	0.049	0.02	0.015	0.003	0	0.013
	C16:1	Hexadecenoylcarnitine	0.022	0.039	0.05	0.11	0.035	0.019	0.057	0.012	0.01	0.003	0.026	0.011	0.014	0.04	0.038	0.008	0.04	0	0.132	0.032	0.082	0.034	0.032	0.019	0.04	0.035	0.009	0.048	0.013	0.026	0.075	0.049	0.049	0.033	0.106	0.033	0.035	0.087	0	0.04	0.05	0.118	0.047	0.094	0.176	0.024	0.026
	C16:1-OH	Hydroxyhexadecenoylcarnitine	0.007	0	0.053	0	0	0.017	0.004	0.034	0.015	0.003	0	0.008	0.007	0.007	0.006	0.012	0.03	0.007	0.023	0.009	0.018	0	0	0.003	0.018	0.013	0.007	0.01	0.004	0	0.007	0.025	0	0.01	0.011	0	0.01	0	0.002	0.018	0.01	0.037	0.001	0.001	0.072	0	0.002
	C16:2	Hexadecadienoylcarnitine	0.03	0.025	0.013	0.041	0	0.012	0.015	0.023	0.019	0.026	0.013	0.016	0.009	0.021	0.034	0.013	0.02	0.01	0	0.01	0.021	0.001	0.017	0.008	0.035	0.028	0.011	0.027	0.019	0.011	0.02	0.024	0.013	0	0.019	0.007	0.021	0.01	0.022	0.007	0.003	0.016	0.029	0.015	0.013	0.013	0.006
	C16:2-OH	Hydroxyhexadecadienoylcarnitine	0.011	0	0.013	0	0.009	0.009	0.016	0	0	0.015	0.002	0	0.002	0.004	0.004	0	0	0.011	0.013	0.014	0.016	0	0.018	0.005	0.001	0.015	0.007	0.007	0	0.008	0.006	0.013	0.002	0.013	0.003	0.004	0.034	0.006	0.004	0.017	0.008	0.004	0.014	0.033	0.006	0	0
	C18	Octadecanoylcarnitine	0.045	0.038	0.031	0.026	0.046	0.032	0.054	0.043	0.044	0.029	0.031	0.041	0.045	0.031	0.061	0.046	0.05	0.051	0.056	0.041	0.024	0.017	0.041	0.051	0.05	0.009	0.03	0.058	0.008	0.056	0.059	0.101	0.04	0.046	0.044	0.017	0.052	0.054	0.03	0.065	0.053	0.04	0.048	0.079	0.074	0.024	0.041
	C18:1	Octadecenoylcarnitine	0.131	0.139	0.172	0.16	0.126	0.091	0.145	0.141	0.085	0.091	0.141	0.12	0.093	0.207	0.179	0.165	0.116	0.137	0.244	0.16	0.172	0.117	0.104	0.163	0.187	0.116	0.128	0.239	0.138	0.173	0.202	0.211	0.305	0.2	0.251	0.16	0.183	0.187	0.153	0.253	0.145	0.245	0.211	0.35	0.427	0.138	0.143
	C18:1-OH	Hydroxyoctadecenoylcarnitine	0	0	0	0	0	0	0	0.012	0.006	0.007	0.007	0.002	0.02	0	0	0	0	0.008	0	0.004	0.017	0	0	0.005	0.001	0.005	0	0.015	0	0	0.011	0.002	0.001	0.007	0.004	0.005	0.052	0.004	0	0	0.021	0.033	0	0	0.019	0	0.001
	C18:2	Octadecadienylcarnitine	0.07	0.093	0.081	0.037	0.012	0.006	0.035	0.062	0.056	0.031	0.056	0.055	0.046	0.057	0.071	0.053	0.071	0.067	0.068	0.061	0.036	0.028	0.026	0.04	0.05	0.029	0.026	0.103	0.035	0.024	0.037	0.056	0.084	0.044	0.077	0.038	0.062	0.031	0.035	0.08	0.041	0.078	0.123	0.061	0.1	0.028	0.025
[truncated: 14 more columns]

## Sheet: Foglio5
	Trigonelline	TMAO	Alanine	Arginine	Asparagine	Aspartate	Cysteine	Glutamine	Glutamate	Glycine	Histidine	Isoleucine	Leucine	Lysine	Methionine	Phenylalanine	Proline	Serine	Threonine	Tryptophan	Tyrosin	Valine	1-Methylhistidine	3-Methylhistidine	5-Aminovaleric acid	α-Aminobutyric acid	Acetylornithine	Asymmetric dimethylarginine	α-Aminoadipic acid	Anserine	β-Aminobutyric acid	Betaine	cis-4-Hydroxyproline	Citrulline	Creatinine	Cystine	DOPA	Homoarginine	Homocysteine	Kynurenine	Methionine sulfoxide	Nitrotyrosine	Ornithine	Phenylacetylglycine	Phenylalanine betaine	Proline betaine	Sarcosine	trans-4-Hydroxyproline	Taurine
CTRL	0.862	2.89	368	117	92	16.4	76	704	0	211	93.7	75.4	197	206	0	76.2	123	111	118	69.4	75.6	246	5.12	22.4	0.042	18.8	0	0	8.8	0.024	7.59	19.4	1.54	25.2	73	40.6	611	1.92	4.81	0	0	0	52.9	0	0.542	0.781	3.59	6.73	415
CTRL	0.339	6.4	344	129	102	21.9	60.3	821	0	284	101	78.1	159	219	0	73.4	207	192	237	66.1	89.3	279	4.73	4.66	0.119	12.3	0	0	8.78	0.023	4.92	20	3.24	29.4	51.8	32.4	565	3.05	12.8	0	0	0	109	0.034	0.46	0.562	3.17	13.1	380
CTRL	1.55	2.84	444	128	76.2	14.9	97.3	903	0	909	85.4	58.9	73.5	197	0	67.2	176	181	177	74	70.3	200	4.45	1.29	0.126	13.7	0	0	8.64	0.003	5.48	35.4	3.57	48.7	73.3	65.4	623	1.92	7.98	0	0	0	119	0.004	0	0.4	4.15	14.5	445
CTRL	0.808	13.5	244	68.8	107	10.8	88.7	490	0	203	61.8	79.2	81.6	106	0	45.3	206	88.7	79.7	67.4	47.9	210	4.42	5	0.092	19.5	0	0	8.93	0.015	7.84	13.7	6.28	17.1	65.5	38.2	589	1.74	16.2	0	0	0	48.4	0.004	0.164	2.23	2.14	24.9	347
CTRL	0.704	10.4	421	133	95.4	15.9	101	771	21.5	228	94.6	78.2	166	266	41.4	67.6	190	119	185	80.2	93.9	248	4.41	13.5	0.013	25.9	0	0	8.74	0.012	10.4	21.5	1.47	23.5	81.8	57.2	616	3.04	10.4	0	0	0	75.1	0.007	0	0.537	3.8	6.4	403
CTRL	0.616	25.4	275	116	80.9	14.4	83.2	704	0	221	83.8	68.4	113	157	0	49.3	227	132	156	60.5	57.5	218	4.25	7.11	0.028	11.7	0	0	8.7	0.023	4.7	26.6	2.29	29.2	59.2	38.1	604	2.99	7.32	0	0	0	96.1	0.026	0	1.18	2.45	9.6	394
CTRL	0.926	6.48	217	96.9	105	13.9	65	639	0	208	81.1	91.6	250	165	0	59.7	220	99.7	117	73	70.1	248	6.51	1.54	0.115	15.6	0	0	8.79	0.012	6.27	31.2	3	31.5	121	29.6	596	3.27	9.11	0	0	0	84.4	0	0.355	1.18	1.72	12.2	464
CTRL	0.926	4	318	97.1	93.5	18.4	76	756	0	333	105	83.2	200	188	9.96	67.6	228	175	145	72.2	71.4	246	4.05	0.913	0.106	18.1	0	0	8.64	0.018	7.29	23.7	1.69	30.8	85.7	35	568	3.41	20.3	0	0	0	88.7	0.004	0.155	1.08	2.91	7.32	420
CTRL	0.731	3.21	564	138	107	19.3	82.9	893	24.8	276	92.2	104	269	177	0	73.2	444	114	161	110	90.8	262	4.64	1.65	0.065	20	0	0	9.36	0.05	8.04	19.4	3.6	28.3	117	44.9	583	3.11	9.38	0	0	0	44.7	0.047	0	2.06	5.22	14.7	468
MILD	0.289	1.57	519	88	129	20.8	48	653	42.6	165	99.1	112	259	191	34.1	83.2	436	122	183	104	106	305	4.15	0.809	0.064	11.7	0	0	9.08	0.016	4.74	20.6	2.27	31	69.2	36.9	619	3.47	12.8	0	0	0	85.8	0.04	0	0.237	5.22	9.53	358
MILD	0.815	6.82	506	62.5	111	21.4	77.8	644	34.3	188	82.4	95.6	240	183	0	63.1	275	119	118	90.1	88.9	298	3.46	6.38	0.06	18.3	0	0	8.89	0.012	7.35	25.5	2.73	28.4	86.1	47.9	603	3.43	6.76	0	0	0	102	0	0	1.22	4.74	11.2	317
MILD	0.471	2.4	463	83.4	101	18.9	80.9	710	41.2	263	96.7	88.6	182	233	2.4	66.4	265	121	135	84	71.6	242	5.62	2.36	0.052	21.5	0	0	8.69	0.013	8.65	27.9	1.81	35.6	99.3	63.6	583	5.03	7.99	0	0	0	113	0	1.05	1.73	4.49	7.72	387
MILD	0.263	1.7	413	76.9	91.4	20.1	81.5	649	11.6	275	91.3	73.9	171	157	0	62.3	192	118	146	68.6	68.1	236	5.75	4.09	0.059	11.4	0	0	8.82	0.013	4.57	26.1	3.91	34.4	89.6	57.1	595	2.6	8.44	0	0	0	103	0	0.255	1.71	3.9	15.7	405
MILD	4.18	50.2	513	124	147	30.1	135	920	127	392	131	120	361	300	62.3	93.4	343	248	205	123	94.3	396	8.7	7.34	0.05	31.8	0	0	9.36	0.011	12.8	48	5.86	36.4	150	59.7	573	5.08	12.4	0	0	0	141	0	0	6.29	4.83	23	376
MILD	0.883	3.06	372	99.4	92.3	19.8	84.9	702	0	261	77.1	76.2	154	170	0	61.4	148	118	120	82.9	49.9	213	3.63	1.37	0.081	19	0	0	8.89	0.012	7.75	50.5	2.12	33.1	76.2	52.5	623	3.33	7.41	0	0	0	75.3	0.004	0	1.58	3.21	8.82	414
MILD	0.735	14.5	349	30	79.9	16.2	74.8	577	5.75	156	79	63.4	109	170	0	53.2	143	89.8	122	72.1	67.8	197	4.21	1.16	0.063	13.2	0	0	8.86	0.012	5.27	29.4	1.9	30.6	74.1	53	547	3.51	9.4	0	0	0	102	0	0.055	2.22	3.54	8.1	413
MILD	1.37	2.38	252	68.7	74.4	19.4	64.6	454	42	123	58	64.1	98	139	0	47.6	160	99.9	86.4	48.6	50.8	203	3.34	4.04	0.1	7.59	0	0	9.07	0.009	3.09	14.1	1.11	32.5	72.7	36.5	592	1.79	6.85	0	0	0	95.1	0.009	0	0.968	2.19	5.1	401
MILD	1.59	5.91	424	121	115	28.7	68.9	810	30.9	215	94.8	103	248	195	0	92.7	230	143	162	74.2	86.3	260	4.58	1.51	0.035	10	0	0	9.04	0.014	4.01	23	2	25.9	75.9	49.1	582	2.77	7.21	0	0	0	82.3	0.004	0	0.563	4.23	8.23	401
MILD	1.22	10.7	361	111	136	23.1	78.6	838	24.3	275	93.2	112	287	246	29.4	85.3	217	147	171	91.8	67.5	338	8.41	26.7	0.027	28.9	0	0	8.9	0.026	11.7	37.9	3.23	41.1	166	45.1	604	4.83	10.3	0	0	0	95.7	0.004	0.007	2.89	3.51	13.1	398
MILD	0.648	2.04	333	86.9	90.9	23.2	67.7	712	28.1	283	74.6	75.4	153	200	0	67.8	300	126	156	64.6	54.3	224	5.04	1.2	0.135	12.3	0	0	8.69	0.01	4.91	29.8	2.4	38.5	105	47.8	598	3.49	9.64	0	0	0	97	0.011	0	0.166	2.93	10	429
MILD	0.142	1.34	220	63.9	70	15.3	67.3	458	4.99	132	56.1	48	34.5	101	0	44	137	91.2	78.5	37.5	33.2	174	3.37	1.63	0.059	15.4	0	0	8.77	0.01	6.16	17.8	1.25	16.9	64.1	35.5	597	1.64	5.35	0	0	0	41.5	0.004	0.026	0.36	1.97	5.73	380
MILD	1.95	2.25	633	105	112	25	88.7	605	31.7	184	99.1	89.6	244	216	13.1	97.3	274	128	122	103	113	286	3.8	0.873	0.091	14.8	0	0	8.84	0.015	5.97	18.9	2	22.8	100	51.9	551	4.41	7.19	0	0	0	93.3	0.008	0.039	2.44	6.07	8.42	415
MILD	0.204	44.6	374	86	77.5	15.6	68.4	459	13.9	115	68.6	66	105	140	0	55	179	79.2	80.6	67.1	54.7	214	4.15	1.87	0.062	10.4	0	0	8.71	0.008	4.19	36.9	1.75	19.5	61.6	44.1	587	3.32	8.58	0	0	0	54.6	0	0.014	0.755	3.31	7.59	438
MILD	0.443	1.71	372	113	110	59.3	45.1	785	151	361	108	86.9	230	249	0	114	274	195	170	83.8	86.8	229	5.04	1.47	0.116	14	0	0	8.73	0.014	5.61	21.1	2.92	25.3	82.9	41.7	601	2.89	4.82	0	0	0	183	0	0	0.275	3.41	12.1	456
MILD	0.118	2.96	537	139	123	121	68.6	362	468	715	82.6	83.1	308	189	0	251	206	252	104	84.2	87.2	276	6.93	3.55	0.044	9.55	0	0	8.72	0.007	3.85	17.8	1.18	23.5	92.8	39.6	591	0.976	15.1	0	0	0	214	0.026	0	6.7	5.02	5.37	484
MILD	0.198	2.55	409	94.8	82.2	32.5	56.9	543	36.8	332	71.4	52	188	177	0	134	172	128	86.4	72.8	76	236	2.77	0.237	0.065	12.2	0	0	8.76	0.018	4.91	37.3	1.34	15.9	64.7	40.7	571	1.35	4.63	0	0	0	88.2	0.012	0.685	5.75	3.81	5.99	405
MILD	0.111	3.98	647	172	109	103	69.4	709	231	588	102	87	232	370	109	168	339	247	286	48.1	80.4	222	3.89	4.54	0.032	17.5	0	0	8.78	0.018	7.15	7.68	2.67	20.5	49.9	48.2	611	4.81	7.19	0	0	0	209	0.007	1.74	1.89	6.19	11.1	407
MILD	0.342	5.79	530	175	155	46.9	66.3	826	148	372	118	123	333	440	109	145	244	222	191	98	93.5	325	5.62	22.2	0.068	48.5	0	0	9.51	0.028	19.5	34.8	1.43	31.5	138	28.7	579	6.1	9.68	0	0	0	137	0.005	0	23.9	4.54	6.42	306
MILD	16.7	673	661	168	93.9	42.5	99.5	932	140	654	96.6	82.6	159	288	0	132	640	139	269	22.1	75.5	202	24.2	7.65	0.173	8.46	0	0	8.84	0.03	3.41	118	10.1	97.1	1111	82.1	546	2.9	26.2	1.61	0	0	140	0.193	0	40	6.77	39.3	383
MODERATE	0.179	22	475	200	136	74.3	80.1	843	263	561	82.6	104	297	313	50	187	279	245	253	47.3	81.2	280	3.67	2.11	0.021	20.4	0	0	8.89	0.017	8.3	29	1.86	22.9	76.4	65	597	1.5	7.85	3.39	0	0	179	0	1.96	3.97	4.11	8.05	464
MODERATE	0.14	9.51	396	80.9	94.5	73.2	107	779	329	416	83	70.9	160	200	0	135	213	186	114	30.6	64.8	205	9.41	1.25	0.006	17.3	0	0	8.62	0.014	6.98	39.8	2.68	25.5	174	88.1	545	0.947	11.5	0	0	0	154	0.003	0.176	19.4	3.85	11	463
MODERATE	0.36	0.829	413	253	129	74.3	119	555	126	298	63.4	105	290	168	0	220	148	182	85.7	48	81.1	295	3.79	0.308	0.049	28.1	0	0	8.81	0.011	11.4	39.8	1.04	17.9	38.2	77.7	580	1.11	8	0	0	0	111	0.041	0	0.239	3.76	4.73	394
MODERATE	0.178	4.84	363	142	111	63.3	78.8	601	200	271	77.7	59.8	304	165	0	174	205	180	85.3	66.9	61.2	300	6.68	3.99	0.072	5.56	0	0	9.3	0.017	2.24	15	1.25	21.6	125	47.8	608	4.2	16.7	0	0	0	141	0.007	0	7.5	3.4	5.69	434
MODERATE	0.227	0.215	584	211	159	114	80.3	732	582	821	118	134	380	422	149	242	333	396	325	54.8	108	323	5.54	6.78	0	27.2	0	0	9.08	0.01	10.9	26.1	2.65	19.3	90.1	33.9	575	3.66	9.84	0	0	0	280	0	0.261	0.196	4.86	10.8	475
MODERATE	0.291	0.452	780	157	103	50.3	107	813	177	469	71.1	95.5	145	222	0	135	229	177	154	58.3	72.9	210	12	1.88	0.024	13	0	0	8.66	0.021	5.25	28.1	4.32	24.4	178	63	600	1.49	9.2	0	0	0	110	0	0	34.8	7.27	17.2	425
MODERATE	0.258	15	727	208	119	53.1	80	862	150	664	96	95.8	228	288	0	118	352	208	200	70.4	109	279	5.53	14.9	0	18.1	0	0	8.81	0.021	7.31	36.3	5.27	26.3	119	61	576	3.91	9.5	0	0	0	102	0	0	20.6	7.6	21	347
MODERATE	0.231	0.989	414	92.2	164	69.2	73.4	362	197	356	79.7	134	433	226	0	166	147	191	93.8	55	91.8	347	2.87	0.546	0.024	25.8	0	0	8.89	0.01	10.4	42.4	0.623	10.7	67.6	43.3	585	2	6.27	0	0	0	159	0.01	0	8.17	3.9	3.35	386
MODERATE	0.13	0.292	414	156	132	80.1	86.7	490	227	465	68.9	97.9	333	162	0	201	151	187	94.9	42.5	86.7	308	5.43	0.356	0.017	28.9	0	0	9	0.021	11.6	22.8	0.79	11.7	119	63.9	586	0.786	11.1	0	0	0	114	0	0	1.25	3.73	3.85	412
MODERATE	0.68	0.512	526	175	131	95.5	89.8	418	359	471	79.4	107	329	260	0	231	198	236	120	69.7	105	286	8.37	1.59	0.124	13.3	0	0	9.28	0.008	5.37	21.4	1.63	14.5	148	59.4	589	4.98	9.09	0	0	0	185	0.007	3.47	8.38	4.83	6.89	377
MODERATE	0.217	0.467	620	159	136	89.8	101	624	447	676	117	116	326	380	138	199	262	259	236	63.7	129	275	9.04	12.4	0.071	30.9	0	0	8.87	0.011	12.5	20.3	3.01	22.1	149	73.1	593	2.44	18.2	1.16	0	0	219	0.01	0	0.663	5.98	12	373
MODERATE	0.323	27.6	573	116	120	41	77.4	641	141	407	112	103	265	245	28.7	120	559	194	195	106	119	285	6.82	4.41	0.049	14.6	0	0	9.19	0.011	5.82	26.6	4.23	19.2	101	39.7	541	3.27	12	0	0	0	129	0.009	0	6.45	5.17	17	423
MODERATE	0.13	0.613	606	146	133	60.1	77.8	850	193	617	103	109	313	272	87.2	171	235	210	221	45.6	92	292	3.98	0.239	0.016	42.5	0	0	8.95	0.016	17.2	14.7	1.67	11.4	78.1	40.2	577	1.58	11.1	0	0	0	155	0	0	0.235	5.36	7.34	372
MODERATE	0.181	5.64	392	124	103	46.6	122	740	96.2	518	83.2	86.6	155	159	0	111	248	165	128	39.6	70.3	190	5.65	0.85	0.045	13	0	0	8.63	0.013	5.21	33.5	2.94	25.7	148	90.1	630	0.822	16.6	0	0	0	93.6	0.034	0	25	3.56	12	320
MODERATE	0.123	0.572	554	278	245	152	137	650	399	677	116	196	549	330	207	347	262	303	175	61	129	418	17.4	1.14	0.057	33.5	0	0	9.46	0.005	13.6	96.3	3.73	20.5	314	63.5	646	0.767	11.6	0	0	0	233	0	0	0.433	5.12	14.8	396
MODERATE	0.374	6.52	320	64.1	62	39.6	70.3	503	205	467	85.7	50.1	36.3	120	78.1	150	286	154	215	26.6	113	128	9.28	7.02	0	10.1	0	0	8.52	0.01	4.07	94	6.92	14.6	141	80	651	1.06	12.2	0	0	0	126	0.004	0	17.3	2.87	27.1	405
SEVERE	0.182	1.56	489	125	108	41.2	55	500	212	435	80.2	90.2	210	183	0	127	235	141	103	63.1	72.7	255	5.19	11.9	0.101	8.84	0	0	8.64	0.018	3.59	15.8	2.23	29.2	87.8	32.3	614	2.1	6.34	0	0	0	99.4	0.035	0	3.4	4.75	9.27	367
SEVERE	0.255	0.555	500	119	70.9	28.7	69.4	670	69.9	396	76.1	56.7	38.8	149	0	91.7	143	134	90.6	46.8	46.7	173	2.95	5.03	0.052	6.5	0	0	8.49	0.014	2.61	13	2.35	18.5	38.6	37.6	599	0.776	12.5	0	0	0	89.7	0.004	0	2.7	4.59	9.85	438
SEVERE	0.079	2.87	315	180	135	84	138	469	219	451	63.4	103	324	190	0	201	210	229	119	31.6	73	277	5.7	1.48	0.033	28	0	0	8.83	0.011	11.3	24.5	4.54	15.8	41.9	79.2	562	0.326	16.2	0	0	0	152	0.008	0	0.272	3.22	17.8	437
SEVERE	0.15	5.2	281	104	127	36.1	98.6	725	77.1	282	99.6	117	267	199	0	111	262	125	113	40	78.6	294	7.71	1.48	0.115	31.2	0	0	8.78	0.014	12.5	44.6	2.82	37.5	125	85.7	595	2.03	8.59	0	0	0	103	0.003	0.122	1.81	2.5	11.3	406
SEVERE	0.132	8.61	307	47.8	75.3	44.4	84.2	399	107	493	81.4	49.2	25.3	174	0	123	153	132	95.2	2.6	47.7	141	8.68	1.16	0.127	13	0	0	8.89	0.026	5.2	10.1	17.2	6.45	65.5	73	657	0.651	27.1	0	0	0	135	0.01	0.84	0.253	2.63	67.8	431
SEVERE	0.028	23.2	459	61	77	48.7	87.8	833	166	489	96	55.1	26.9	190	0	90.3	218	185	145	38.9	58.6	138	5.44	1.82	0.058	7.82	0	0	8.41	0.017	3.17	23.8	3.15	34.7	69.4	64.1	606	1.18	18.3	0	0	0	194	0.004	0	0.377	4.18	12.9	387
SEVERE	0.211	5.86	469	36.2	73.9	57.4	83.8	550	222	359	71.2	59	80.4	223	0	124	198	181	96.7	34.7	80.1	182	3.46	1.42	0.067	11.4	0	0	8.45	0.011	4.6	16.2	4.65	26	55.9	82.9	608	2.67	15.2	0	0	0	208	0.009	0.105	0.236	4.38	18.2	401
SEVERE	0.28	5.68	863	102	96.5	39.8	47.3	788	108	371	86.6	87.5	149	152	0	82.5	671	185	148	56	67.8	187	2.55	2.3	0.095	10.6	0	0	8.76	0.023	4.3	24.3	3.15	19.4	67.2	20.4	570	2.12	10.7	0	0	0	99.6	0.004	6.72	14.3	8.51	12.9	391
SEVERE	0.214	3.64	475	78.5	75.6	37.6	85.5	591	144	390	94.2	60.6	112	275	33.3	191	230	199	215	71.6	104	190	4.1	2.3	0.046	13.6	0	0	8.64	0.026	5.43	15.7	5.17	43.5	84.2	56.2	590	3.51	32	0	0	0	173	0	3.17	0.165	4.27	20.3	422
SEVERE	0.656	22.7	584	144	83.8	32.2	75.1	620	90.5	427	74.9	67.3	155	201	0	75.9	287	153	95.2	42.6	83	179	4.17	3.09	0.019	9.56	0	0	8.62	0.009	3.86	25.9	1.83	38.6	42.8	44.6	544	1.48	5.79	0	0	0	132	0.026	2.06	4.35	5.61	7.83	392
SEVERE	0.566	15.8	444	93.2	79.4	54.6	59.1	558	168	550	96.4	57.5	62.4	173	0	134	212	150	171	45.6	74.6	180	5.36	2.96	0.098	8.44	0	0	8.57	0.017	3.38	18	1.97	14.1	70.8	60.1	587	1.52	6.19	0	0	0	177	0.007	0	8.56	4.15	8.33	325
SEVERE	0.161	17.6	647	120	101	69	55.8	788	255	543	81.8	78.8	229	301	65.9	160	278	232	282	61.8	90.2	242	3.37	0.896	0.117	11.5	0	0	8.52	0.014	4.68	16.5	2.28	18.8	41.1	40.3	591	1.99	5.82	0	0	0	252	0.007	0.651	6.41	6.25	9.59	419
SEVERE	0.115	8.79	914	82.4	161	33.9	78.6	630	415	282	111	136	413	347	144	173	238	164	149	105	150	400	4.81	1.39	0.008	35.9	0	0	11.6	0.016	14.5	30.8	2.01	14.1	57	38.6	548	1.54	8.13	0	0	0	195	0.049	0	0.346	4.54	8.72	451
SEVERE	16.8	78.7	368	65.1	119	63.5	111	511	369	448	106	97.5	287	169	0	235	152	177	90.7	12.7	60.2	243	20.9	7.66	0.06	11.3	0	0	9	0.056	4.54	26.3	6.2	31	1054	122	629	1.77	30.9	5.86	0	0	205	0.167	0.357	19.6	3.47	24.3	422
SEVERE	0.192	0.313	440	112	137	83.1	89.6	638	338	530	96.9	122	305	318	91	193	196	238	162	30.8	138	267	6.34	5.57	0.057	37.8	0	0	9.18	0.017	15.2	22.6	2.04	16.8	81.1	67.7	652	2.41	14.1	0	0	0	230	0	0	1.97	3.92	8.7	436
SEVERE	0.563	20.3	421	75.5	89	54.3	69.7	755	339	455	76.8	77.9	126	211	0	119	200	152	124	6.1	64.9	158	14.4	32.2	0.032	5.94	0	0	8.64	0.02	2.38	37.8	6.96	39.7	263	33.4	627	3.23	14.8	0	0	0	172	0.047	0	27.6	3.89	27.1	414
[truncated: 94 more columns]
